# Supplementary material for: Systematic Review of Artificial Intelligence in Positive and Existential Psychiatry: Advancing Mental and Emotional Health Through Metacompetency Development
Source: Healthcare (Basel). 2026 Mar 19;14(6):783. doi: 10.3390/healthcare14060783 (PMC13026824; doi:10.3390/healthcare14060783)
Supplement: Supplementary file 1 [file healthcare-14-00783-s001.zip]

Archive with 3 entries (3 files):
- PRISMA_2020_checklist.pdf
- ROB2.xlsx
- SEARCH STRINGS.pdf
