# Supplementary material for: Systematic Review of Artificial Intelligence in Positive and Existential Psychiatry: Advancing Mental and Emotional Health Through Metacompetency Development
Source: Healthcare (Basel). 2026 Mar 19;14(6):783. doi: 10.3390/healthcare14060783 (PMC13026824; doi:10.3390/healthcare14060783)
Supplement: Supplementary file 1 [file healthcare-14-00783-s001.zip › ROB2.xlsx]

## Sheet: Sheet 1
Study	D1	D2	D3	D4	D5	Overall
Jang et al., 2021	Low	Some concerns	Low	High	Low	High
Greer et al., 2019	Low	Some concerns	Low	Low	Some concerns	Some concerns
Zulfikar et al., 2025	High	Low	Low	Some concerns	Low	High
Heinz et al., 2025	Low	Low	Low	Low	Low	Low
Tong et al., 2025	Low	Low	Low	Low	Low	Low
Akdogan et al., 2025	Low	Low	Low	Low	Low	Low
Hung et al., 2025	Low	Some concerns	Low	Some concerns	Low	Some concerns
Indrayanti et al., 2025	Low	Some concerns	Low	Some concerns	Low	Some concerns
Jiang et al., 2025	Low	Some concerns	Low	High	Some concerns	High
Karkosz et al., 2024	Low	Some concerns	Low	Some concerns	Low	Some concerns
Kleinau et al., 2024	Low	Some concerns	Some concerns	Some concerns	Low	Some concerns
Robinson et al., 2023	Low	Some concerns	Low	Some concerns	Low	Some concerns
Lee et al., 2023	Low	Some concerns	Low	Some concerns	Low	Some concerns
He et al., 2022	Low	Low	Some concerns	Some concerns	Low	Some concerns
Klos et al., 2021	Low	Some concerns	High	Some concerns	Low	High
Gardiner et al., 2017	Low	Some concerns	Some concerns	Some concerns	Low	Some concerns
Ly et al., 2017	Low	Low	Low	Low	Low	Low
Fulmer et al., 2018	Low	Some concerns	Low	Low	Some concerns	Some concerns
Anan et al., 2021	Low	Low	Low	Low	Low	Low
Sturgill et al., 2021	Low	High	Low	Some concerns	Low	High
Marcuzzi et al., 2023	Low	Some concerns	Low	Some concerns	Low	Some concerns
Fitzpatrick et al., 2017	Low	Low	Low	Low	Low	Low
Burton et al., 2016	Low	Some concerns	Some concerns	Some concerns	Low	Some concerns
Oh et al., 2020	Low	Low	Low	Low	Low	Low
